# Supplementary material for: Evidence That Sri Lanka Is the Origin of a Rare Nematode Resistance Gene in Rice
Source: Plant Direct. 2026 Jul 12;10(7):e70182. doi: 10.1002/pld3.70182 (PMC13357382; doi:10.1002/pld3.70182)
Supplement: Supplementary file 3 — Table S1: Genes in the targeted region annotated as Resistant genes. Table S2: Strict criteria by which the annotated resistant genes in the targeted region was screened through Bioinformatic analysis. Initially, each gene is assessed for its presence in both KPM and LD24 (inspecting BAM alignment in IGV). Following this, the genes are examined for shared alleles between LD24 and KPM that are distinct from those in VN and NP. The rarity of the allele is determined through an analysis of RiceVarMap. The selection criteria must be applied sequentially from left to right. If a gene does not meet a specific criterion, no further criteria are evaluated, and the subsequent fields are left blank. Table S3: Results of nematode screening and molecular screening experiments (with complete information on the drought scores). In phenotyping only accessions having gall counts for four or more replicates were used for further analysis. Table S4: Results of the nematode screening experiment of individual plants of VELLAI for the 7‐bp marker, T SNP marker and the CR24 marker. [file PLD3-10-e70182-s003.xlsx]

## Sheet: Table S1
	Table S1. Genes in the targeted region annotated as Resistant genes
chr	locus	start	stop	ori	is_TE	is_expressed	is_representative	annotation
Chr11	LOC_Os11g39160	23305866	23313424	-	N	Y	Y	NBS-LRR disease resistance protein, putative, expressed
Chr11	LOC_Os11g39190	23333672	23337437	+	N	Y	Y	NB-ARC domain containing protein, putative, expressed
Chr11	LOC_Os11g39260	23377646	23378368	-	N	Y	Y	NBS-LRR disease resistance protein, putative, expressed
Chr11	LOC_Os11g39280	23389785	23391708	+	N	Y	Y	disease resistance protein, putative, expressed
Chr11	LOC_Os11g39310	23403416	23407282	-	N	Y	Y	NB-ARC domain containing protein, expressed
Chr11	LOC_Os11g39320	23408103	23413029	+	N	Y	Y	LZ-NBS-LRR class, putative, expressed
Chr11	LOC_Os11g39330	23415625	23418638	-	N	Y	Y	NB-ARC domain containing protein, putative, expressed
Chr11	LOC_Os11g39600	23592859	23595271	-	N	Y	Y	resistance protein, putative, expressed
Chr11	LOC_Os11g39730	23675579	23678380	-	N	Y	Y	NB-ARC domain containing protein, expressed
Chr11	LOC_Os11g40780	24387280	24390444	-	N	Y	Y	disease resistance protein, putative, expressed
Chr11	LOC_Os11g41170	24670967	24674338	+	N	Y	Y	disease resistance protein RPM1, putative, expressed
Chr11	LOC_Os11g41210	24712661	24719904	+	N	Y	Y	disease resistance protein RPM1, putative, expressed
Chr11	LOC_Os11g41540	24911501	24917050	+	N	Y	N	disease resistance RPP8-like protein 3, putative, expressed
Chr11	LOC_Os11g42010	25263256	25264276	-	N	Y	Y	NBS-LRR type disease resistance protein, putative, expressed
Chr11	LOC_Os11g42040	25289129	25293954	-	N	Y	Y	non-TIR-NBS-LRR type resistance protein, putative, expressed
Chr11	LOC_Os11g42570	25620767	25621721	+	N	Y	Y	NBS-LRR type disease resistance protein, putative, expressed
Chr11	LOC_Os11g42680	25708880	25709593	+	Y	N	Y	NBS-LRR type disease resistance protein, putative
Chr11	LOC_Os11g42700	25720581	25721792	+	N	Y	Y	NBS-LRR type disease resistance protein, putative, expressed
Chr11	LOC_Os11g43320	26139957	26143460	+	N	Y	Y	NBS-LRR type disease resistance protein, putative, expressed
Chr11	LOC_Os11g43420	26217424	26220753	+	N	Y	Y	LZ-NBS-LRR class RGA, putative, expressed
Chr11	LOC_Os11g43500	26260142	26261416	-	N	Y	Y	NBS-LRR type disease resistance protein, putative, expressed
Chr11	LOC_Os11g43700	26376804	26380866	-	N	Y	Y	RGH1A, putative, expressed
Chr11	LOC_Os11g44580	26953151	26955595	-	N	Y	Y	go35 NBS-LRR, putative, expressed
Chr11	LOC_Os11g44960	27221855	27226087	+	N	Y	Y	NBS-LRR disease resistance protein, putative, expressed
Chr11	LOC_Os11g44970	27234199	27237260	+	N	Y	Y	NBS-LRR disease resistance protein, putative, expressed
Chr11	LOC_Os11g44990	27242070	27245161	+	N	Y	Y	NB-ARC domain containing protein, expressed
Chr11	LOC_Os11g45050	27261093	27264194	+	N	Y	Y	NBS-LRR disease resistance protein, putative, expressed
Chr11	LOC_Os11g45060	27268948	27273348	+	N	Y	Y	NB-ARC domain containing protein, expressed
Chr11	LOC_Os11g45090	27282232	27285045	+	N	Y	Y	NB-ARC domain containing protein, expressed
Chr11	LOC_Os11g45160	27335214	27337380	+	N	Y	Y	disease resistance protein, putative, expressed
Chr11	LOC_Os11g45180	27342028	27345123	+	N	Y	Y	NBS-LRR disease resistance protein, putative, expressed
Chr11	LOC_Os11g45190	27349483	27354931	+	N	Y	Y	NB-ARC domain containing protein, expressed
Chr11	LOC_Os11g45330	27427776	27430560	+	N	Y	Y	disease resistance protein RPM1, putative, expressed
Chr11	LOC_Os11g45600	27596830	27597897	-	N	Y	Y	rust resistance protein Rp1-dp8, putative, expressed
Chr11	LOC_Os11g45620	27603341	27609143	-	N	Y	Y	rust-resistance protein Lr21, putative, expressed
Chr11	LOC_Os11g45780	27701070	27701883	-	N	Y	Y	RGH2B, putative, expressed
Chr11	LOC_Os11g45790	27703761	27707310	-	N	Y	Y	NB-ARC domain containing protein, expressed
Chr11	LOC_Os11g45930	27793777	27797821	+	N	Y	Y	NBS-LRR type disease resistance protein, putative, expressed
Chr11	LOC_Os11g45970	27812251	27818431	-	N	Y	Y	NBS-LRR disease resistance protein, putative, expressed
Chr11	LOC_Os11g45980	27820309	27824920	+	N	Y	Y	NBS-LRR type disease resistance protein, putative, expressed
Chr11	LOC_Os11g46070	27884593	27890936	+	N	Y	Y	MLA10, putative, expressed
Chr11	LOC_Os11g46080	27894235	27901084	+	N	Y	Y	NB-ARC domain containing protein, expressed
Chr11	LOC_Os11g46100	27907461	27909044	+	N	Y	Y	NBS-LRR type disease resistance protein, putative, expressed
Chr11	LOC_Os11g46130	27920064	27921017	+	N	Y	Y	stripe rust resistance protein Yr10, putative, expressed
Chr11	LOC_Os11g46140	27928731	27931045	+	N	Y	Y	stripe rust resistance protein Yr10, putative, expressed
Chr11	LOC_Os11g46210	27984697	27989134	+	N	Y	Y	NB-ARC domain containing protein, expressed
Chr11	LOC_Os11g47447	28653511	28655918	+	N	Y	Y	stripe rust resistance protein Yr10, putative, expressed

## Sheet: Table S2
Table S2. Strict critera by which the annotated resistant genes in the targeted region was screened through Bioinformatic analysis. Initially, each gene is assessed for its presence in both KPM and LD24 (inspecting BAM alingment in IGV). Following this, the genes are examined for shared alleles between LD24 and KPM that are distinct from those in VN and NP. The rarity of the allele is determined …
chr	locus	annotation	Ten genes identified as potential candidates in the Lahari et al., (2019)	Present in KPM from inspecting BAM alingment in IGV	Present in LD24 from inspecting BAM alingment in IGV	Do KPM/LD24 share the same allele	Is the allele different to Nipponbare	Is the allele different to valalone nano	How rare is the allele frequency within RiceVarMap	Reasons for eliminating the genes	Notes on the gene
									Analysis in RiceVarMap
Chr11	LOC_Os11g39160	NBS-LRR disease resistance protein, putative, expressed	No	Yes	No					Present in KPM and highly heterozygous in LD 24 with observed gaps indicating sequenece misallingment likely due insufficient sequence depth or structural variations.
Chr11	LOC_Os11g39190	NB-ARC domain containing protein, putative, expressed	No	Yes	No					Present in KPM and highly heterozygous in LD 24 with observed gaps indicating sequenece misallingment likely due insufficient sequence depth or structural variations.
Chr11	LOC_Os11g39260	NBS-LRR disease resistance protein, putative, expressed	No	Yes	Yes	No (8 SNPsin LD24)				KPM and LD 24 do not share the same alleles
Chr11	LOC_Os11g39280	disease resistance protein, putative, expressed	No	Yes	No					Present in KPM and absent in LD 24
Chr11	LOC_Os11g39310	NB-ARC domain containing protein, expressed	No	Yes	Yes	No (approx 100 SNPs in LD24, many heterozygous))				KPM and LD 24 do not share the same alleles
Chr11	LOC_Os11g39320	LZ-NBS-LRR class, putative, expressed	No	Yes	No					Present in KPM and highly heterozygous in LD 24 with observed gaps indicating sequenece misallingment likely due insufficient sequence depth or structural variations.
Chr11	LOC_Os11g39330	NB-ARC domain containing protein, putative, expressed	No	Yes	Yes	No (massive SNP count in LD24 indicative of misalignment)				KPM and LD 24 do not share the same alleles
Chr11	LOC_Os11g39600	resistance protein, putative, expressed	No	Unclear	No					Absent in LD 24 and highly heterozygous in KPM with observed gaps indicating sequenece misallingment likely due insufficient sequence depth or structural variations.
Chr11	LOC_Os11g39730	NB-ARC domain containing protein, expressed	No	No	Yes					Absent in KPM and present in LD 24
Chr11	LOC_Os11g40780	disease resistance protein, putative, expressed	No	Yes	Yes	No				KPM and LD 24 do not share the same alleles
Chr11	LOC_Os11g41170	disease resistance protein RPM1, putative, expressed	No	Yes	Yes	No				KPM and LD 24 do not share the same alleles
Chr11	LOC_Os11g41210	disease resistance protein RPM1, putative, expressed	No	Unclear (reads are aligned by there is massive no of SNPs, many heterozygous indicative of misalignment)	Unclear (reads are aligned by there is massive no of SNPs, many heterozygous indicative of misalignment)					Highly heterozygous in both LD 24 and KPM with observed gaps indicating sequenece misallingment likely due insufficient sequence depth or structural variations.	There is evidence of alingment of another gene due of heterozygous SNPS
Chr11	LOC_Os11g41540	disease resistance RPP8-like protein 3, putative, expressed	No	Yes	Yes	No (over 30 SNPs summed across the two cultivars, only 4 shared				KPM and LD 24 do not share the same alleles
Chr11	LOC_Os11g42010	NBS-LRR type disease resistance protein, putative, expressed	No	Yes	Yes	No (KPM has 14 SNPs and a 37 bp deletion not in LD24)				KPM and LD 24 do not share the same alleles
Chr11	LOC_Os11g42040	non-TIR-NBS-LRR type resistance protein, putative, expressed	No	No	Yes					Present in LD 24 and absent in KPM
Chr11	LOC_Os11g42570	NBS-LRR type disease resistance protein, putative, expressed	No	Yes	Yes	No				KPM and LD 24 do not share the same alleles
Chr11	LOC_Os11g42680	NBS-LRR type disease resistance protein, putative	No	No	Yes					Absent in KPM and present in LD 24
Chr11	LOC_Os11g42700	NBS-LRR type disease resistance protein, putative, expressed	No	No	Yes					Absent in KPM and present in LD 24
Chr11	LOC_Os11g43320	NBS-LRR type disease resistance protein, putative, expressed	No	Yes	Unclear					Present in KPM and highly heterozygous in LD 24 with observed gaps indicating sequenece misallingment likely due insufficient sequence depth or structural variations.
Chr11	LOC_Os11g43420	LZ-NBS-LRR class RGA, putative, expressed	No	Unclear	Yes					Present in LD 24 and highly heterozygous in KPM with observed gaps indicating sequenece misallingment likely due insufficient sequence depth or structural variations.
Chr11	LOC_Os11g43500	NBS-LRR type disease resistance protein, putative, expressed	No	Yes	Yes	No				KPM and LD 24 do not share the same alleles
Chr11	LOC_Os11g43700	RGH1A, putative, expressed	Yes	Yes	Yes	Yes	Yes	No	The SNP vg1126379478 (J) contains a T allele with a frequency of 1.4%, observed in 65 cultivars. This is not a very rare allele. Although this T allele is rare, it is not considered very rare.	Top candidate gene
Chr11	LOC_Os11g44580	go35 NBS-LRR, putative, expressed	Yes	Yes	Yes	Yes	Yes	Yes	The SNP vg1126953167 (J) contains a C allele (in LD 24 and KPM) with a frequency of 0.3%, observed in 15 cultivars. This is very rare allele. The indel at vg1126954336 (J) contains a very rare 7bp deltion (0.23%) found in only 11 cultivars.	Top candidate gene
Chr11	LOC_Os11g44960	NBS-LRR disease resistance protein, putative, expressed	No	Unclear	Unclear					Highly heterozygous in both LD 24 and KPM indicating sequenece misallingment likely due insufficient sequence depth or structural variations.	A lot of heterozygosity in the second half of the gene. Therefore the exact nature of the gene in LD 24 and KPM is not tractable
Chr11	LOC_Os11g44970	NBS-LRR disease resistance protein, putative, expressed	No	Unclear	Unclear					Highly heterozygous in both LD 24 and KPM indicating sequenece misallingment likely due insufficient sequence depth or structural variations.
Chr11	LOC_Os11g44990	NB-ARC domain containing protein, expressed	No	Unclear	Unclear					Highly heterozygous in both LD 24 and KPM indicating sequenece misallingment likely due insufficient sequence depth or structural variations.
Chr11	LOC_Os11g45050	NBS-LRR disease resistance protein, putative, expressed	No	Unclear	Unclear					Highly heterozygous in both LD 24 and KPM indicating sequenece misallingment likely due insufficient sequence depth or structural variations.	A lot of heterozygosity in the second half of the gene. Therefore the exact nature of the gene in LD 24 and KPM is not tractable
Chr11	LOC_Os11g45060	NB-ARC domain containing protein, expressed	No	Unclear	Unclear					Highly heterozygous in both LD 24 and KPM with observed gaps indicating sequenece misallingment likely due insufficient sequence depth or structural variations.
Chr11	LOC_Os11g45090	NB-ARC domain containing protein, expressed	No	Unclear	Unclear					Highly heterozygous in both LD 24 and KPM with observed gaps indicating sequenece misallingment likely due insufficient sequence depth or structural variations.
Chr11	LOC_Os11g45160	disease resistance protein, putative, expressed	No	Unclear	Unclear					Highly heterozygous in both LD 24 and KPM with observed gaps indicating sequenece misallingment likely due insufficient sequence depth or structural variations.
Chr11	LOC_Os11g45180	NBS-LRR disease resistance protein, putative, expressed	No	Unclear	Unclear					Highly heterozygous in both LD 24 and KPM with observed gaps indicating sequenece misallingment likely due insufficient sequence depth or structural variations.
Chr11	LOC_Os11g45190	NB-ARC domain containing protein, expressed	No	Unclear	Unclear					Highly heterozygous in both LD 24 and KPM with observed gaps indicating sequenece misallingment likely due insufficient sequence depth or structural variations.
Chr11	LOC_Os11g45330	disease resistance protein RPM1, putative, expressed	No	Yes	Yes	No				KPM and LD 24 do not share the same alleles
Chr11	LOC_Os11g45600	rust resistance protein Rp1-dp8, putative, expressed	No	Yes	Yes	No				KPM and LD 24 do not share the same alleles
Chr11	LOC_Os11g45620	rust-resistance protein Lr21, putative, expressed	No	Unclear	Unclear					Highly heterozygous in both LD 24 and KPM with observed gaps indicating sequenece misallingment likely due insufficient sequence depth or structural variations.
Chr11	LOC_Os11g45780	RGH2B, putative, expressed	No	Yes	Yes	No				KPM and LD 24 do not share the same alleles
Chr11	LOC_Os11g45790	NB-ARC domain containing protein, expressed	No	Unclear	Unclear					Highly heterozygous in both LD 24 and KPM with observed gaps indicating sequenece misallingment likely due insufficient sequence depth or structural variations.
Chr11	LOC_Os11g45930	NBS-LRR type disease resistance protein, putative, expressed	Yes	Unclear	Yes					Present in LD 24 and highly heterozygous in KPM with observed gaps indicating sequenece misallingment likely due insufficient sequence depth or structural variations.
Chr11	LOC_Os11g45970	NBS-LRR disease resistance protein, putative, expressed	Yes	Unclear	Unclear		No			Highly heterozygous in both LD 24 and KPM with observed gaps indicating sequenece misallingment likely due insufficient sequence depth or structural variations.
Chr11	LOC_Os11g45980	NBS-LRR type disease resistance protein, putative, expressed	Yes	Yes	Yes	No	No			KPM and LD 24 do not share the same alleles
Chr11	LOC_Os11g46070	MLA10, putative, expressed	Yes	No	No					Absent in both KPM and LD 24
Chr11	LOC_Os11g46080	NB-ARC domain containing protein, expressed	Yes	Unclear	Unclear					Highly heterozygous in both LD 24 and KPM with observed gaps indicating sequenece misallingment likely due insufficient sequence depth or structural variations.
Chr11	LOC_Os11g46100	NBS-LRR type disease resistance protein, putative, expressed	Yes	No	No					Absent in both KPM and LD 24
Chr11	LOC_Os11g46130	stripe rust resistance protein Yr10, putative, expressed	Yes	No	No					Absent in both KPM and LD 24
Chr11	LOC_Os11g46140	stripe rust resistance protein Yr10, putative, expressed	Yes	No	No					Absent in both KPM and LD 24
Chr11	LOC_Os11g46210	NB-ARC domain containing protein, expressed	No	Unclear	Unclear					Highly heterozygous in both LD 24 and KPM with observed gaps indicating sequenece misallingment likely due insufficient sequence depth or structural variations.
Chr11	LOC_Os11g47447	stripe rust resistance protein Yr10, putative, expressed	No	Unclear	Unclear					Highly heterozygous in both LD 24 and KPM with observed gaps indicating sequenece misallingment likely due insufficient sequence depth or structural variations.

## Sheet: Table S3
	Table S3. Results of nematode screening and molecular screeninig experiments (with complete information on the drought scores). In phenotyping only accessions having gall counts for 4 or more replicates were used for further analysis
Serial No	IRGC acc.	Name	Subpopulation	Drought 1	Drought 2	Drought 3	Drought 4	Drought 5	Date of Maturity	Province according to IRGCIS	Province based on current district province	District	Latitude direction	Longitude direction	Mean Herbicide Score at 43 DAS	7bp marker	T SNP marker	CR 24 marker	Mean(Gall count)	Standard deviation (Gall count)	Mean relative gall count	Standard deviation (relative gall count)
1	7717	KALUBALAWEE	Aus	7	3	5	3	NA	125	Central	Central	Matale	7	80	3	Normal	NA	NA	NA	NA	NA	NA
2	7720	MOROGALLAWEE	Admixed	5	1	5	3	NA	125	Central	Central	Matale	7	80	2.125	Normal	NA	NA	NA	NA	NA	NA
3	7722	MADAEL	Admixed	5	1	5	1	NA	133	Central	Central	Matale	7	80	3	Normal	NA	NA	NA	NA	NA	NA
4	7724	SUDUBALAWEE	Indica 4	5	1	5	3	NA	125	North Western	North Western	Kurunegala	7	80	2.25	Normal	NA	NA	NA	NA	NA	NA
5	7726	MOOTHUKIRIEL	Indica 4	3	1	5	3	5	133	North Western	North Western	Kurunegala	7	80	2.25	Normal	NA	NA	NA	NA	NA	NA
6	7729	KURUBALAWEE	Aus	7	3	3	3	5	137	North Western	North Western	Kurunegala	7	80	1.125	Normal	NA	NA	NA	NA	NA	NA
7	7738	ANDIKULAN	Aus	5	3	5	3	5	137	Southern	Southern	Galle	6	80	0.5	Normal	NA	NA	NA	NA	NA	NA
8	7740	HEENDIKWEE1	Admixed	5	3	5	5	5	137	Southern	Southern	Galle	6	80	2	Normal	NA	NA	NA	NA	NA	NA
9	7741	THAHANALA	Aus	5	3	5	3	NA	128	Southern	Southern	Galle	6	80	2.8333	Normal	NA	NA	NA	NA	NA	NA
10	7748	ARNOLISWEE	Aus	3	3	7	5	5	133	Southern	Southern	Matara	5	80	0.25	Normal	NA	NA	NA	NA	NA	NA
11	7749	HORANA MAWEE	Indica 4	1	1	5	3	5	144	Southern	Southern	Matara	5	80	2.5	Normal	NA	NA	NA	NA	NA	NA
12	7753	RAMBUTTANWEE	Indica 3	3	1	3	3	5	137	Sabaragamuwa	Sabaragamuwa	Ratnapura	6	80	2	Normal	NA	NA	NA	NA	NA	NA
13	8899	MAHARATAWEE	Admixed	5	5	NA	5	NA	148	Sabaragamuwa	Sabaragamuwa	Kegalle	7	80	1.75	Normal	NA	NA	NA	NA	NA	NA
14	8901	MATHOLUWA	Indica 3	1	5	5	4	3	139	Southern	Southern	Galle	6	80	2.25	Normal	Absent	NA	12.5	6.1563	0.921659	0.453921
15	8904	KATHARAMANA	Indica 3	3	5	5	4	3	139	Southern	Southern	Galle	6	80	1.8333	Normal	NA	NA	NA	NA	NA	NA
16	8907	BATHIRATAWEE	Indica 3	5	5	5	4	3	148	Southern	Southern	Galle	6	80	2.125	Normal	NA	NA	NA	NA	NA	NA
17	8919	BALAMAWEE	Indica 1	3	3	5	4	3	134	Southern	Southern	Hambantota	6	81	1.875	Normal	NA	NA	17.1667	16.8335	0.631902	0.619638
18	8923	KALUKUDA	Indica 4	3	3	5	4	5	134	Central	Central	Nuwara Eliya	7	80	2.375	Normal	NA	NA	NA	NA	NA	NA
19	8924	RATATHAWALU	Admixed	3	5	5	5	5	139	Sabaragamuwa	Sabaragamuwa	Ratnapura	6	80	1.75	NA	NA	NA	11.1667	9.47453	0.503759	0.427422
20	8944	ALAGUSAMBA	Admixed	5	3	5	5	5	145	Uva	Uva	Bandarawela	6	81	1.75	NA	NA	NA	11.25	9.46885	0.524832	0.338883
21	8952	RATHUWEE2	Indica 3	5	5	5	6	5	148	Western	Western	Colombo	6	80	2	NA	NA	NA	9.66667	6.47045	0.25	0.167339
22	8969	HEENATI1	Aus	NA	NA	NA	NA	NA	131	North Western	North Western	Kurunegala	7	80	1.25	Normal	NA	NA	NA	NA	NA	NA
23	8974	MENIKWEE	Indica 4	5	3	3	4	5	127	Southern	Southern	Hambantota	6	81	2.5	Normal	NA	NA	NA	NA	NA	NA
24	8986	MUTHUSAMBA	Indica 1	7	3	1	2	3	148	North Eastern	Northern	Vavuniya	8	80	3.25	Normal	NA	NA	NA	NA	NA	NA
25	8991	KARUPPAN	Indica 2	1	1	1	3	3	160	North Eastern	Northern	Jaffna	9	80	3.375	Deletion	Present	Deletion	1.5	1.76068	0.110599	0.12982
26	8992	PERIYAVELLAI	Indica 2	3	3	1	2	1	160	North Eastern	Northern	Jaffna	9	80	3	Deletion	Present	Deletion	1.83333	1.7224	0.135177	0.126997
27	8997	VELLAI	Indica 2	3	3	3	4	3	152	North Eastern	Northern	Jaffna	9	80	3.625	Heterozygous	Present/Homozygous	Heterozygous	5.16667	2.71416	0.380952	0.200122
28	9002	KURULUWEE	Aus	3	5	5	4	3	139	Sabaragamuwa	Sabaragamuwa	Kegalle	7	80	1	Normal	NA	NA	NA	NA	NA	NA
29	11671	SUDURU SAMBA	Admixed	3	3	3	7	7	126	Western	Western	Colombo	6	80	2.375	Normal	NA	NA	NA	NA	NA	NA
30	11679	GALPAWEE	Admixed	1	3	3	5	7	126	Sabaragamuwa	Sabaragamuwa	Ratnapura	6	80	2.375	Normal	NA	NA	NA	NA	NA	NA
31	11680	KAL VELLAI	Indica 2	1	1	1	3	5	134	North Eastern	Northern	Jaffna	9	80	4	Deletion	NA	Deletion	1.5	1.64317	0.110599	0.121155
32	11689	KIRINARAN	Admixed	3	1	1	5	5	157	Sabaragamuwa	Sabaragamuwa	Ratnapura	6	80	2	Heterozygous	Absent	Heterozygous	NA	NA	NA	NA
33	11713	BATAPOLAWEE	Admixed	1	3	3	6	7	126	Western	Western	Kalutara	6	79	1.5	Normal	NA	NA	NA	NA	NA	NA
34	11720	KAHATAWEE	Admixed	1	3	NA	4	5	134	Western	Western	Kalutara	6	79	1.25	Normal	NA	NA	NA	NA	NA	NA
35	11726	WANNI DAHANALA	Indica 4	3	1	6	6	6	126	North Western	North Western	Kurunegala	7	80	2	Normal	NA	NA	NA	NA	NA	NA
36	11730	RATHU HEENATI	Indica 1	5	1	NA	6	NA	140	Central	Central	Kandy	7	80	2.625	Normal	NA	NA	NA	NA	NA	NA
37	11736	KAHATA SAMBA1	Indica 3	7	1	NA	5	7	126	Sabaragamuwa	Sabaragamuwa	Ratnapura	6	80	1.25	Normal	NA	NA	NA	NA	NA	NA
38	11938	PODIWEE1	Indica 2	1	1	3	3	3	142	Western	Western	Colombo	6	80	5	Heterozygous	Present/Heterozygous	Heterozygous	3.16667	4.02078	0.233487	0.296463
39	11943	HAM-ALE -WEE	Indica 1	3	1	3	3	3	135	North Eastern	Northern	Vavuniya	8	80	1	Normal	Absent	NA	6.16667	4.30891	0.454685	0.317707
40	11946	SINNAVELLAI	Indica 2	1	1	3	1	3	142	North Eastern	Northern	Jaffna	9	80	4.3333	Heterozygous	Present/Heterozygous	Heterozygous	12.1667	8.37655	0.897081	0.617626
41	11955	MATARAWEE	Indica 3	1	3	5	5	5	135	Western	Western	Kalutara	6	79	1	Normal	NA	Normal	14.1667	3.76386	1.04455	0.27752
42	11966	PERIYA SIVAPPU	Indica 2	1	1	3	3	3	142	North Eastern	Northern	Jaffna	9	80	2.5	Deletion	Present/Heterozygous	Deletion	3.33333	2.16025	0.245776	0.159281
43	11990	KURUWEE	Indica 1	1	1	3	3	3	135	Uva	Uva	Moneragala	6	81	2.375	Normal	NA	NA	NA	NA	NA	NA
44	12002	RANKIRI	Indica 1	3	3	5	6	5	140	North Western	North Western	Puttalam	8	79	2.75	Normal	NA	NA	NA	NA	NA	NA
45	12008	AKURAMBODA	Indica 1	3	3	3	5	6	141	North Central	North Central	Anuradhapura	8	80	1.25	Normal	NA	NA	NA	NA	NA	NA
46	12096	MADAKALAPUWEE	Aus	5	5	5	6	5	121				7	80	3.5	Normal	NA	NA	NA	NA	NA	NA
47	15185	RATAWEE1	Indica 1	5	1	NA	4	NA	120	North Western	North Western	Kurunegala	7	80	0.5	Normal	NA	NA	NA	NA	NA	NA
48	15228	MUTHU SAMBA	Indica 1	1	5	5	7	6	142	North Western	North Western	Kurunegala	7	80	2.5	Normal	NA	NA	NA	NA	NA	NA
49	15233	VELLAI ILLANKALI	Indica 1	5	1	NA	4	NA	142	North Western	North Western	Kurunegala	7	80	1.25	Heterozygous	NA	Heterozygous	3	0.632456	0.221198	0.0466327
50	15239	SULAI	Indica 1	5	1	NA	4	NA	139	North Western	North Western	Kurunegala	7	80	2	Heterozygous	NA	Heterozygous	0.666667	0.816497	0.0491551	0.0602025
51	15244	KOTHTHAMALLI SAMBA	Indica 1	5	1	NA	4	NA	224	North Western	North Western	Kurunegala	7	80	1	Normal	NA	NA	NA	NA	NA	NA
52	15275	ALEWEE	Indica 1	5	1	NA	3	NA	142	Southern	Southern	Matara	5	80	1.25	Normal	NA	NA	NA	NA	NA	NA
53	15282	DURUWEE1	Admixed	7	NA	NA	7	NA	139	Southern	Southern	Matara	5	80	1.875	Normal	NA	NA	NA	NA	NA	NA
54	15289	BALA KAHARAMANA	Indica 4	1	3	5	6	6	125	Southern	Southern	Matara	5	80	2	Normal	NA	NA	NA	NA	NA	NA
55	15291	LUMBINI1	Indica 3	1	5	5	7	6	127	Southern	Southern	Matara	5	80	1	Normal	NA	NA	NA	NA	NA	NA
56	15293	YAKADAWEE	Indica 1	1	7	5	7	7	121	Southern	Southern	Matara	5	80	2.25	Heterozygous	NA	Heterozygous	2.5	2.88097	0.184332	0.212422
57	15295	BATAPALA	Indica 1	3	1	NA	5	NA	127	Southern	Southern	Matara	5	80	1	Normal	NA	NA	NA	NA	NA	NA
58	15309	RUWANRATHRAN	Indica 3	1	5	5	7	7	121	Southern	Southern	Matara	5	80	1	Normal	NA	NA	NA	NA	NA	NA
59	15312	MADURU SAMBA	Indica 4	5	5	5	6	6	135	Southern	Southern	Galle	6	80	1.75	Normal	NA	NA	NA	NA	NA	NA
60	15314	THAVALU1	Admixed	1	3	7	6	6	121	Southern	Southern	Galle	6	80	2.125	Normal	NA	NA	NA	NA	NA	NA
61	15316	KIRIBATHA	Indica 4	1	3	5	7	7	121	Southern	Southern	Galle	6	80	3.125	Normal	NA	NA	NA	NA	NA	NA
62	15319	LUMBINI2	Indica 4	1	3	5	6	6	127	Southern	Southern	Galle	6	80	2.125	Normal	NA	NA	NA	NA	NA	NA
63	15323	HEENDIKWEE2	Indica 3	1	3	5	7	6	125	Southern	Southern	Galle	6	80	1	Normal	Absent	NA	NA	NA	NA	NA
64	15324	KAHATA SAMBA2	Indica 3	1	3	5	7	6	121	Southern	Southern	Galle	6	80	1.75	Normal	NA	NA	NA	NA	NA	NA
65	15330	KALU GIRES	Admixed	1	5	5	7	6	135	Southern	Southern	Galle	6	80	1.75	Normal	NA	NA	NA	NA	NA	NA
66	15338	RATAWEE2	Admixed	1	3	5	7	7	121	Southern	Southern	Galle	6	80	2	Normal	NA	NA	NA	NA	NA	NA
67	15341	INGRISI WEE	Indica 3	3	5	5	7	6	132	Southern	Southern	Galle	6	80	1.875	Normal	NA	NA	11.1667	3.0605	0.823349	0.225659
68	15347	TISSA WEE	Indica 3	1	5	5	7	6	132	Southern	Southern	Galle	6	80	1.75	Normal	NA	NA	NA	NA	NA	NA
69	15353	MADOLUWA	Indica 3	1	5	5	6	5	135	Southern	Southern	Galle	6	80	1.75	Normal	Absent	NA	11.1667	6.94022	0.823349	0.511721
70	15369	RATHKARA	Indica 3	3	5	5	6	5	127	Southern	Southern	Galle	6	80	1.875	Normal	NA	NA	NA	NA	NA	NA
71	15383	MOLLIGODA	Indica 3	3	5	5	6	5	125	Southern	Southern	Galle	6	80	2.375	Normal	NA	NA	NA	NA	NA	NA
72	15409	SUDU MADA THAVALU	Indica 4	1	5	5	7	6	125	Western	Western	Colombo	6	80	1.875	Normal	NA	NA	18.2	8.81476	1.34194	0.649936
73	15435	KOTTAMALLI	Indica 3	5	5	5	7	6	132	Western	Western	Colombo	6	80	1.625	Normal	NA	NA	NA	NA	NA	NA
74	15442	DIKWEE1	Indica 1	7	3	NA	3	NA	132	North Eastern	Northern	Jaffna	9	80	2.5	Heterozygous	NA	Deletion	4.83333	5.67157	0.356375	0.41818
75	15461	RANGAMODAN	Indica 2	1	5	5	4	5	146	North Eastern	Northern	Jaffna	9	80	3.25	Heterozygous	NA	Deletion	2.5	2.34521	0.184332	0.172919
76	15468	SARALI	Indica 2	5	3	NA	3	NA	146	North Eastern	Northern	Jaffna	9	80	3.5	Heterozygous	Present/Heterozygous	Deletion	0.666667	0.516398	0.0491551	0.0380754
77	15483	KALUNDAI	Indica 2	5	NA	1	NA	4	146	North Eastern	Northern	Jaffna	9	80	4	Heterozygous	Present/Heterozygous	Heterozygous	2.33333	2.25093	0.172043	0.165967
78	15485	MODDAI KARUPPAN	Indica 2	4	NA	NA	7	*	142	North Eastern	Northern	Jaffna	9	80	3	Deletion	NA	Deletion	3.16667	2.31661	0.233487	0.17081
79	15514	SEDUKKAN SAMBA	Indica 1	5	3	NA	3	NA	152	North Eastern	Eastern	Batticaloa	7	81	1.5	NA	NA	NA	20	4.3359	0.967742	0.209801
80	15523	ALAKU SAMBA	Admixed	1	5	5	5	NA	147	North Eastern	Eastern	Batticaloa	7	81	2.375	Normal	NA	NA	22	1.89737	1.06452	0.0918081
81	15541	SUDU HONDARAWALA	Indica 1	1	3	5	4	5	155	Central	Central	Kandy	7	80	3.375	Normal	NA	NA	22	3.34664	1.06452	0.161934
82	15564	DAMPOTAWEE	Indica 4	1	5	5	4	5	132	Central	Central	Kandy	7	80	2.375	Normal	NA	NA	18.8333	5.07609	0.91129	0.245617
83	15588	HONDARAWALA1	Admixed	1	5	5	7	5	135	North Central	North Central	Anuradhapura	8	80	2.125	Normal	NA	NA	14.1667	8.42417	0.685484	0.407621
84	15591	AHAMBA	Indica 1	1	5	5	6	6	127	North Central	North Central	Anuradhapura	8	80	1.75	Normal	NA	NA	12.6667	9.09212	0.612903	0.439941
85	15601	SUDU MURUNGA	Indica 1	5	1	NA	4	NA	125	North Central	North Central	Anuradhapura	8	80	1	Normal	NA	NA	8.66667	5.92171	0.431535	0.294857
86	15621	GAMBADAWEE	Indica 4	1	5	5	6	7	125	Sabaragamuwa	Sabaragamuwa	Kegalle	7	80	0.75	Normal	NA	NA	8.83333	5.84523	0.439834	0.291049
87	15630	PANDURU WEE	Indica 3	1	3	5	7	6	135	Sabaragamuwa	Sabaragamuwa	Kegalle	7	80	1.25	Normal	NA	NA	12.1667	9.45339	0.605809	0.470708
88	15641	KOLANATHIWEE	Indica 3	5	3	5	5	5	135	Western	Western	Kalutara	6	79	1.375	NA	NA	NA	37.1667	10.5909	1.3681	0.389848
89	15644	RATHU WEE1	Indica 3	1	5	5	7	6	142	Western	Western	Kalutara	6	79	3	Normal	NA	NA	5	4.19524	0.225564	0.189259
90	15667	ALE WEE	Indica 1	1	5	3	6	6	139	Southern	Southern	Hambantota	6	81	1.875	Normal	Absent	NA	NA	NA	NA	NA
91	15670	GONABARU	Tropical japonica	5	NA	NA	4	NA	121	Southern	Southern	Hambantota	6	81	1.5	Normal	NA	NA	7.16667	5.70672	0.356846	0.284152
92	15692	PERIYA KARUPPAN	Indica 2	1	5	3	6	5	135	North Eastern	Northern	Vavuniya	8	80	3.375	Deletion	NA	Deletion	2.5	4.23084	0.184332	0.311951
93	15694	HEENDIKWEE3	Indica 1	1	5	5	6	6	133	North Eastern	Northern	Vavuniya	8	80	1.75	Deletion	Present	Deletion	0.666667	1.21106	0.0491551	0.0892948
94	15713	KARUPPU SEENADHI	Indica 4	1	5	5	7	6	127	North Eastern	Eastern	Trincomalee	8	81	2.75	Normal	NA	NA	NA	NA	NA	NA
95	15719	MUDUKIRIEL	Indica 1	3	3	5	5	5	142	North Western	North Western	Puttalam	8	79	2.25	Normal	NA	NA	NA	NA	NA	NA
96	15724	TAIWAN	Indica 1	1	3	3	9	7	137	North Central	North Central	Polonnaruwa	7	81	1.25	Normal	NA	NA	NA	NA	NA	NA
97	15728	HONDARAWALA2	Indica 4	1	3	5	6	6	121	Uva	Uva	Badulla	6	81	2.5	Heterozygous	NA	Deletion	7.33333	3.20416	0.540707	0.236252
98	15729	THATUWEL	Tropical japonica	3	5	5	9	5	134	Uva	Uva	Badulla	6	81	3.25	Normal	NA	NA	19.1667	1.7224	0.954357	0.0857627
99	15730	HAL ELIYA	Indica 4	1	5	5	7	6	121	Uva	Uva	Badulla	6	81	1.875	NA	NA	NA	12.6667	4.08248	0.630705	0.203277
100	15746	THAVALU2	Indica 4	1	5	5	6	6	125	Sabaragamuwa	Sabaragamuwa	Ratnapura	6	80	1.875	Normal	NA	NA	7	5.13809	0.529634	0.388759
101	15747	RATA THAVALU	Indica 4	1	3	5	6	6	125	Sabaragamuwa	Sabaragamuwa	Ratnapura	6	80	2.125	Normal	NA	NA	10.8333	5.34478	0.819672	0.404397
102	15750	GODAWEL	Tropical japonica	5	5	5	7	6	125	Sabaragamuwa	Sabaragamuwa	Ratnapura	6	80	1	NA	NA	NA	NA	NA	NA	NA
103	36264	KALU BALAWEE	Admixed	NA	NA	NA	NA	NA	126	North Eastern	Eastern	Ampara	7	81	2	NA	NA	NA	7.83333	5.34478	0.592686	0.404397
104	36355	PUKURU SAMBA	Indica 1	5	5	NA	4	NA	126	North Eastern	Eastern	Ampara	7	81	2.25	Normal	NA	Normal	7.45455	11.527	0.389779	0.51519
105	40780	BATA POLA EL	Indica 4	NA	NA	NA	NA	NA	132	Sabaragamuwa	Sabaragamuwa	Ratnapura	6	80	1.625	Normal	NA	NA	8.6	2.40832	0.650694	0.182218
106	40791	DIK WEE2	Indica 1	1	5	NA	5	5	152				7	80	1.625	NA	NA	NA	9.66667	13.74	0.32055	0.360139
107	50657	BW100	Indica 1	NA	NA	NA	NA	NA	134				7	80	1.25	Normal	NA	NA	12	3.28634	0.70936	0.194266
108	50691	BG12-1	Indica 1	NA	NA	NA	NA	NA	134				7	80	1.125	Normal	NA	NA	9.16667	2.99444	0.541872	0.177011
109	50971	BADHIWEE	Indica 3	7	1	NA	5	5	128	Southern	Southern	Matara	6	80	1.75	Normal	NA	NA	NA	NA	NA	NA
110	51062	RATH RANPODIWEE	Admixed	3	1	NA	5	NA	122	North Western	North Western	Puttalam	7	79	1.875	NA	NA	NA	NA	NA	NA	NA
111	55310	CHITHIRA KALI	Indica 1	NA	NA	NA	NA	NA	146	North Eastern	Northern	Mullaitivu	9	80	2.25	Normal	NA	NA	6.2	6.26808	0.293657	0.354989
112	55313	ILLUPAIPU SAMBA	Admixed	NA	NA	NA	NA	NA	124	North Eastern	Eastern	Batticaloa	7	81	1.5	NA	NA	NA	4.6	3.59629	0.182143	0.17827
113	63095	BW288-2	Indica 1	NA	NA	NA	NA	NA	132				7	80	0.5	Normal	NA	NA	13	6.57267	0.768473	0.388532
114	66511	BATUDELLA	Tropical japonica	1	5	5	6	4	146	Uva	Uva	Moneragala	6	81	3.625	Normal	NA	NA	NA	NA	NA	NA
115	66515	HEEN GODA WEE	Tropical japonica	1	5	5	5	5	136	Uva	Uva	Moneragala	7	81	3	Normal	NA	NA	28.3333	3.14113	1.04294	0.115624
116	66520	MA GODA AL	Indica 1	1	5	5	5	6	146	Uva	Uva	Moneragala	6	81	2.1667	Deletion	NA	Deletion	1.16667	0.752773	0.0526316	0.0339597
117	66525	NIYAN WEE1	Indica 2	1	5	5	6	6	158	Uva	Uva	Moneragala	6	81	4	Normal	NA	NA	40.6667	4.4572	1.49693	0.164069
118	66527	PANNITI	Aus	1	5	5	4	6	146	Sabaragamuwa	Sabaragamuwa	Ratnapura	6	80	2	NA	NA	NA	20	18.1879	0.902256	0.820507
119	67612	AL WEE	Aus	NA	NA	NA	NA	NA	124	Southern	Southern	Galle	6	80	0.75	Normal	NA	NA	38.8333	8.32867	1.42945	0.306577
120	67619	DURU WEE2	Aus	NA	NA	NA	NA	NA	124	Uva	Uva	Moneragala	6	81	1	Normal	NA	NA	36.3333	14.1516	1.33742	0.520916
121	67621	GAMBODA	Indica 4	NA	NA	NA	NA	NA	142	Sabaragamuwa	Sabaragamuwa	Ratnapura	6	80	2.875	Normal	NA	NA	32.3333	13.5597	1.19018	0.499132
122	67622	HAL AL1	Indica 4	NA	NA	NA	NA	NA	142	Sabaragamuwa	Sabaragamuwa	Ratnapura	6	80	2.375	Normal	NA	NA	NA	NA	NA	NA
123	67623	HAL AL2	Indica 4	NA	NA	NA	NA	NA	143	Southern	Southern	Galle	6	80	1.75	Normal	NA	NA	NA	NA	NA	NA
124	67627	HEENATI2	Aus	5	5	7	5	5	128	Sabaragamuwa	Sabaragamuwa	Ratnapura	6	80	3	Normal	NA	NA	NA	NA	NA	NA
125	67640	MAHABATHAN	Admixed	NA	NA	NA	NA	NA	133	Sabaragamuwa	Sabaragamuwa	Ratnapura	6	80	2.25	Normal	NA	NA	NA	NA	NA	NA
126	67641	MAHAGODA AL	Indica 1	NA	NA	NA	NA	NA	133	Uva	Uva	Moneragala	6	81	2.625	Normal	NA	NA	15.8333	13.4969	0.714286	0.608883
127	67643	MALWARIYA	Tropical japonica	NA	NA	NA	NA	NA	127	Uva	Uva	Moneragala	6	81	2.75	Normal	NA	NA	NA	NA	NA	NA
128	67646	NIYAN WEE2	Indica 2	NA	NA	NA	NA	NA	142	Uva	Uva	Moneragala	6	80	4	Normal	NA	NA	NA	NA	NA	NA
129	67647	NIYAN WEE3	Indica 2	NA	NA	NA	NA	NA	145	Uva	Uva	Moneragala	6	80	3	Normal	NA	NA	14.8333	7.96032	0.738589	0.396364
130	67648	PODI WEE2	Indica 2	NA	NA	NA	NA	NA	132	Sabaragamuwa	Sabaragamuwa	Ratnapura	6	80	2.125	Normal	NA	NA	NA	NA	NA	NA
131	67650	POKKURU SAMBA	Indica 1	NA	NA	NA	NA	NA	122	Sabaragamuwa	Sabaragamuwa	Ratnapura	6	80	1.25	Normal	NA	NA	4.16667	1.94079	0.18797	0.0875544
132	67651	PUSHPARAGA	Admixed	NA	NA	NA	NA	NA	146	Uva	Uva	Badulla	6	80	2.25	NA	NA	NA	9	8.98888	0.406015	0.405513
133	67659	WEDA HEENATI1	Indica 3	NA	NA	NA	NA	NA	157	Southern	Southern	Galle	6	80	2.625	Normal	NA	NA	NA	NA	NA	NA
134	67660	WEDA HEENATI2	Aus	NA	NA	NA	NA	NA	120	Western	Western	Kalutara	6	80	1.875	Normal	NA	NA	18.3333	13.938	0.474138	0.360464
135	74707	PODI NIYAN WEE	Indica 2	NA	NA	NA	NA	NA	148	Uva	Uva	Moneragala	6	80	2.75	NA	NA	NA	NA	NA	NA	NA

## Sheet: Table S4
	Table S4. Results of the nematode screening experiment of individual plants of VELLAI for the 7bp marker, T SNP marker and the CR24 marker
Accession	Replicate No	Gall Count	7bp marker	T SNP marker	CR 24 marker
VELLAI	2	25	Nor	Present	Nor
VELLAI	4	1	Del	Present	Del
VELLAI	5	6	Nor	Present	Nor
VELLAI	6	2	Del	Present	Del
VELLAI	7	2	Del	Present	Del
VELLAI	9	5	Del	Present	Del
VELLAI	10	1	Del	Present	Del
VELLAI	11	19	Nor	Present	Nor
VELLAI	15	0	Del	Present	Del
VELLAI	17	24	Nor	Present	Nor
VELLAI	18	21	Nor	Present	Nor
VELLAI	19	9	Nor	Present	Nor
VELLAI	20	3	Del	Present	Del
VELLAI	21	1	Del	Present	Del
VELLAI	23	3	Del	Present	Del
VELLAI	26	4	Nor	Present	Nor
